# Supplementary material for: Assessing the Effects of Rotifer Feed Enrichments on Turbot (Scophthalmus maximus) Larvae and Post-Larvae Gut-Associated Bacterial Communities
Source: Microorganisms. 2023 Feb 17;11(2):520. doi: 10.3390/microorganisms11020520 (PMC9962078; doi:10.3390/microorganisms11020520)
Supplement: Supplementary file 1 [file microorganisms-11-00520-s001.zip]

Archive with 4 entries (4 files):
- Supplementary File S1.pdf
- Supplementary File S2.pdf
- Supplementary File S3.xls
- Supplementary File S4.xls
