# Supplementary material for: Assessing the Effects of Rotifer Feed Enrichments on Turbot (Scophthalmus maximus) Larvae and Post-Larvae Gut-Associated Bacterial Communities
Source: Microorganisms. 2023 Feb 17;11(2):520. doi: 10.3390/microorganisms11020520 (PMC9962078; doi:10.3390/microorganisms11020520)
Supplement: Supplementary file 1 [file microorganisms-11-00520-s001.zip › Supplementary File S3.xls]

## Sheet: Alteromonadales
contrast	estimate	SE	z.ratio	p.value
ER1L10 - ER1L30	1.02976	0.690147	1.49209	0.199943
ER1L10 - ER1W10	-1.24536	0.523209	-2.38023	0.0403539
ER1L10 - ER1W30	-0.992151	0.535401	-1.8531	0.119221
ER1L10 - ER2L10	-0.0192684	0.595503	-0.0323565	0.974188
ER1L10 - ER2L30	0.644475	0.651209	0.989659	0.426575
ER1L10 - ER2W10	0.341828	0.624132	0.547686	0.647686
ER1L10 - ER2W30	-1.90743	0.496804	-3.8394	0.000766231
ER1L30 - ER1W10	-2.27512	0.62747	-3.62586	0.00134401
ER1L30 - ER1W30	-2.02191	0.637672	-3.17077	0.00532121
ER1L30 - ER2L10	-1.04903	0.688909	-1.52274	0.198837
ER1L30 - ER2L30	-0.385286	0.737594	-0.522355	0.647686
ER1L30 - ER2W10	-0.687933	0.713801	-0.963761	0.426575
ER1L30 - ER2W30	-2.93719	0.605628	-4.84983	3.45996e-05
ER1W10 - ER1W30	0.253207	0.451741	0.560514	0.647686
ER1W10 - ER2L10	1.22609	0.521574	2.35075	0.0403539
ER1W10 - ER2L30	1.88983	0.584371	3.23396	0.00488341
ER1W10 - ER2W10	1.58719	0.554036	2.86477	0.0129831
ER1W10 - ER2W30	-0.662073	0.405254	-1.63373	0.168521
ER1W30 - ER2L10	0.972882	0.533804	1.82255	0.119651
ER1W30 - ER2L30	1.63663	0.595311	2.74919	0.0167278
ER1W30 - ER2W10	1.33398	0.565564	2.35867	0.0403539
ER1W30 - ER2W30	-0.91528	0.420876	-2.1747	0.059305
ER2L10 - ER2L30	0.663743	0.649896	1.02131	0.426575
ER2L10 - ER2W10	0.361096	0.622762	0.579831	0.647686
ER2L10 - ER2W30	-1.88816	0.495082	-3.81383	0.000766231
ER2L30 - ER2W10	-0.302647	0.676226	-0.447553	0.678716
ER2L30 - ER2W30	-2.55191	0.560853	-4.55005	7.50879e-05
ER2W10 - ER2W30	-2.24926	0.529172	-4.25053	0.000199052

## Sheet: Flavobacteriales
contrast	estimate	SE	z.ratio	p.value
ER1L10 - ER1L30	-0.878033	0.550424	-1.59519	0.140851
ER1L10 - ER1W10	-4.12434	0.455674	-9.05108	3.96364e-19
ER1L10 - ER1W30	-4.59395	0.450262	-10.2028	8.98688e-24
ER1L10 - ER2L10	0.603454	0.658255	0.916748	0.392644
ER1L10 - ER2L30	-0.217249	0.591152	-0.367502	0.739661
ER1L10 - ER2W10	-4.10559	0.455916	-9.00515	5.0251e-19
ER1L10 - ER2W30	-4.76485	0.448574	-10.6222	3.28896e-25
ER1L30 - ER1W10	-3.24631	0.377071	-8.60926	1.37259e-17
ER1L30 - ER1W30	-3.71591	0.370513	-10.0291	3.97433e-23
ER1L30 - ER2L10	1.48149	0.606501	2.44268	0.0214846
ER1L30 - ER2L30	0.660783	0.532921	1.23993	0.250836
ER1L30 - ER2W10	-3.22756	0.377364	-8.55291	2.10042e-17
ER1L30 - ER2W30	-3.88682	0.36846	-10.5488	4.80171e-25
ER1W10 - ER1W30	-0.469606	0.204823	-2.29274	0.0291503
ER1W10 - ER2L10	4.72779	0.522031	9.05654	3.96364e-19
ER1W10 - ER2L30	3.90709	0.43437	8.99485	5.09511e-19
ER1W10 - ER2W10	0.0187481	0.216969	0.086409	0.931141
ER1W10 - ER2W30	-0.640507	0.201085	-3.18526	0.0022497
ER1W30 - ER2L10	5.1974	0.517314	10.0469	3.79201e-23
ER1W30 - ER2L30	4.3767	0.428689	10.2095	8.98688e-24
ER1W30 - ER2W10	0.488354	0.205361	2.37803	0.0243674
ER1W30 - ER2W30	-0.170902	0.1885	-0.906639	0.392644
ER2L10 - ER2L30	-0.820703	0.643691	-1.275	0.246292
ER2L10 - ER2W10	-4.70905	0.522242	-9.01698	4.92159e-19
ER2L10 - ER2W30	-5.3683	0.515845	-10.4068	1.61582e-24
ER2L30 - ER2W10	-3.88834	0.434624	-8.94646	7.34149e-19
ER2L30 - ER2W30	-4.5476	0.426916	-10.6522	3.28896e-25
ER2W10 - ER2W30	-0.659256	0.201633	-3.26959	0.00177396

## Sheet: Pseudomonadales
contrast	estimate	SE	z.ratio	p.value
ER1L10 - ER1L30	2.51387	0.778608	3.22867	0.00267871
ER1L10 - ER1W10	2.56067	0.785752	3.25888	0.00260988
ER1L10 - ER1W30	-1.59975	0.441164	-3.6262	0.000732144
ER1L10 - ER2L10	0.904428	0.587659	1.53903	0.165061
ER1L10 - ER2L30	2.22799	0.737137	3.02249	0.00467978
ER1L10 - ER2W10	2.33074	0.751623	3.10095	0.00385808
ER1L10 - ER2W30	-1.28204	0.452786	-2.83146	0.00810889
ER1L30 - ER1W10	0.0468066	0.977278	0.0478948	0.9618
ER1L30 - ER1W30	-4.11361	0.729584	-5.6383	1.62e-07
ER1L30 - ER2L10	-1.60944	0.826445	-1.94742	0.0800862
ER1L30 - ER2L30	-0.285875	0.938636	-0.304565	0.887481
ER1L30 - ER2W10	-0.183123	0.950055	-0.19275	0.91232
ER1L30 - ER2W30	-3.79591	0.73667	-5.1528	1.19761e-06
ER1W10 - ER1W30	-4.16042	0.737203	-5.64352	1.62e-07
ER1W10 - ER2L10	-1.65624	0.833178	-1.98786	0.0771266
ER1W10 - ER2L30	-0.332682	0.944571	-0.352204	0.882225
ER1W10 - ER2W10	-0.22993	0.955918	-0.240533	0.907107
ER1W10 - ER2W30	-3.84271	0.744216	-5.16344	1.19761e-06
ER1W30 - ER2L10	2.50417	0.520967	4.80679	4.77172e-06
ER1W30 - ER2L30	3.82774	0.685152	5.5867	1.62e-07
ER1W30 - ER2W10	3.93049	0.700714	5.60926	1.62e-07
ER1W30 - ER2W30	0.317704	0.362046	0.877523	0.483894
ER2L10 - ER2L30	1.32356	0.787497	1.68072	0.129944
ER2L10 - ER2W10	1.42631	0.801073	1.78051	0.110516
ER2L10 - ER2W30	-2.18647	0.530844	-4.11886	0.000106612
ER2L30 - ER2W10	0.102752	0.916376	0.112129	0.944452
ER2L30 - ER2W30	-3.51003	0.692692	-5.06723	1.41274e-06
ER2W10 - ER2W30	-3.61278	0.708088	-5.10217	1.34314e-06

## Sheet: Oceanospirillales
contrast	estimate	SE	z.ratio	p.value
ER1L10 - ER1L30	-0.0965379	0.958546	-0.100713	0.953844
ER1L10 - ER1W10	-3.32363	0.748193	-4.44221	2.2665e-05
ER1L10 - ER1W30	-2.9628	0.759898	-3.89894	0.000180347
ER1L10 - ER2L10	0.481967	1.03402	0.466109	0.747993
ER1L10 - ER2L30	0.429744	1.02653	0.418637	0.75654
ER1L10 - ER2W10	-3.93866	0.732224	-5.37904	5.85069e-07
ER1L10 - ER2W30	-3.43677	0.744903	-4.61372	1.32377e-05
ER1L30 - ER1W10	-3.22709	0.733221	-4.40125	2.51134e-05
ER1L30 - ER1W30	-2.86626	0.745161	-3.84649	0.000209684
ER1L30 - ER2L10	0.578505	1.02324	0.565366	0.727777
ER1L30 - ER2L30	0.526282	1.01567	0.518161	0.735725
ER1L30 - ER2W10	-3.84213	0.716919	-5.35922	5.85069e-07
ER1L30 - ER2W30	-3.34024	0.729864	-4.57652	1.32377e-05
ER1W10 - ER1W30	0.360828	0.442999	0.814513	0.553801
ER1W10 - ER2L10	3.80559	0.829459	4.58804	1.32377e-05
ER1W10 - ER2L30	3.75337	0.820104	4.5767	1.32377e-05
ER1W10 - ER2W10	-0.61504	0.393643	-1.56243	0.183846
ER1W10 - ER2W30	-0.113148	0.416753	-0.271499	0.84647
ER1W30 - ER2L10	3.44476	0.840033	4.10075	8.86981e-05
ER1W30 - ER2L30	3.39254	0.830797	4.08348	8.87338e-05
ER1W30 - ER2W10	-0.975868	0.415461	-2.34888	0.0310141
ER1W30 - ER2W30	-0.473976	0.43742	-1.08357	0.389976
ER2L10 - ER2L30	-0.0522228	1.08719	-0.0480348	0.961689
ER2L10 - ER2W10	-4.42063	0.815084	-5.42353	5.85069e-07
ER2L10 - ER2W30	-3.91874	0.826493	-4.74141	1.03761e-05
ER2L30 - ER2W10	-4.36841	0.805563	-5.4228	5.85069e-07
ER2L30 - ER2W30	-3.86652	0.817104	-4.73197	1.03761e-05
ER2W10 - ER2W30	0.501892	0.387354	1.29569	0.287489

## Sheet: Rhodobacterales
contrast	estimate	SE	z.ratio	p.value
ER1L10 - ER1L30	-1.87251	0.510935	-3.66487	0.00115484
ER1L10 - ER1W10	-1.58294	0.522025	-3.0323	0.00755059
ER1L10 - ER1W30	-1.36793	0.531183	-2.57525	0.0280467
ER1L10 - ER2L10	1.75509	0.799079	2.19639	0.068036
ER1L10 - ER2L30	-1.6951	0.517567	-3.27513	0.00369644
ER1L10 - ER2W10	-0.916384	0.553285	-1.65626	0.170921
ER1L10 - ER2W30	-1.02852	0.54741	-1.87888	0.12052
ER1L30 - ER1W10	0.289571	0.398134	0.727321	0.544867
ER1L30 - ER1W30	0.504578	0.410068	1.23047	0.305927
ER1L30 - ER2L10	3.6276	0.724243	5.00881	1.53346e-05
ER1L30 - ER2L30	0.177409	0.39227	0.452263	0.701163
ER1L30 - ER2W10	0.956125	0.43832	2.18134	0.068036
ER1L30 - ER2W30	0.843989	0.43088	1.95875	0.107997
ER1W10 - ER1W30	0.215007	0.423806	0.507323	0.685359
ER1W10 - ER2L10	3.33803	0.732109	4.55947	4.7865e-05
ER1W10 - ER2L30	-0.112162	0.40661	-0.275848	0.811653
ER1W10 - ER2W10	0.666554	0.451199	1.47729	0.21715
ER1W10 - ER2W30	0.554417	0.443975	1.24876	0.305927
ER1W30 - ER2L10	3.12302	0.738667	4.22791	0.000165109
ER1W30 - ER2L30	-0.327169	0.418302	-0.782136	0.544867
ER1W30 - ER2W10	0.451547	0.461764	0.977875	0.437515
ER1W30 - ER2W30	0.339411	0.454708	0.746437	0.544867
ER2L10 - ER2L30	-3.45019	0.728937	-4.73318	3.09441e-05
ER2L10 - ER2W10	-2.67147	0.754717	-3.5397	0.00160232
ER2L10 - ER2W30	-2.78361	0.75042	-3.7094	0.00115484
ER2L30 - ER2W10	0.778716	0.446033	1.74587	0.150889
ER2L30 - ER2W30	0.66658	0.438724	1.51936	0.21193
ER2W10 - ER2W30	-0.112136	0.480341	-0.233451	0.815411

## Sheet: Vibrionales
contrast	estimate	SE	z.ratio	p.value
ER1L10 - ER1L30	1.01868	0.223776	4.55223	8.74256e-06
ER1L10 - ER1W10	2.33045	0.281189	8.28784	2.93559e-16
ER1L10 - ER1W30	3.27665	0.339896	9.64017	2.16403e-21
ER1L10 - ER2L10	-0.395769	0.184979	-2.13954	0.0412264
ER1L10 - ER2L30	-0.159302	0.190138	-0.837824	0.417024
ER1L10 - ER2W10	2.19122	0.273887	8.00044	2.89275e-15
ER1L10 - ER2W30	2.88427	0.313523	9.19956	1.25802e-19
ER1L30 - ER1W10	1.31177	0.302574	4.33536	2.2637e-05
ER1L30 - ER1W30	2.25797	0.357789	6.3109	5.54822e-10
ER1L30 - ER2L10	-1.41445	0.216104	-6.54521	1.27966e-10
ER1L30 - ER2L30	-1.17798	0.220537	-5.34142	1.61384e-07
ER1L30 - ER2W10	1.17254	0.295801	3.96394	0.000108644
ER1L30 - ER2W30	1.8656	0.332838	5.60512	3.88466e-08
ER1W10 - ER1W30	0.946208	0.396238	2.38798	0.0225886
ER1W10 - ER2L10	-2.72621	0.275123	-9.90908	2.66088e-22
ER1W10 - ER2L30	-2.48975	0.278618	-8.93606	1.25468e-18
ER1W10 - ER2W10	-0.139231	0.341306	-0.407936	0.683321
ER1W10 - ER2W30	0.553829	0.373861	1.48137	0.161591
ER1W30 - ER2L10	-3.67242	0.334895	-10.9659	1.56106e-26
ER1W30 - ER2L30	-3.43596	0.337773	-10.1724	2.4579e-23
ER1W30 - ER2W10	-1.08544	0.39109	-2.77542	0.00771836
ER1W30 - ER2W30	-0.392379	0.419803	-0.934675	0.376876
ER2L10 - ER2L30	0.236466	0.181047	1.3061	0.214499
ER2L10 - ER2W10	2.58698	0.267656	9.66535	1.97484e-21
ER2L10 - ER2W30	3.28004	0.308095	10.6462	2.54231e-25
ER2L30 - ER2W10	2.35052	0.271247	8.6656	1.25763e-17
ER2L30 - ER2W30	3.04358	0.31122	9.77951	7.72131e-22
ER2W10 - ER2W30	0.693059	0.368401	1.88126	0.0729656
