# Supplementary material for: Assessing the Effects of Rotifer Feed Enrichments on Turbot (Scophthalmus maximus) Larvae and Post-Larvae Gut-Associated Bacterial Communities
Source: Microorganisms. 2023 Feb 17;11(2):520. doi: 10.3390/microorganisms11020520 (PMC9962078; doi:10.3390/microorganisms11020520)
Supplement: Supplementary file 1 [file microorganisms-11-00520-s001.zip › Supplementary File S4.xls]

## Sheet: Folha1
ASV	Code	EZ2L10a	EZ2L10b	EZ2L10c	EZ2L30a	EZ2L30b	EZ2L30c	EZ2W10a	EZ2W10b	EZ2W10c	EZ2W30a	EZ2W30b	EZ2W30c	MGL10a	MGL10b	MGL10c	MGL30a	MGL30b	MGL30c	MGW10a	MGW10b	MGW10c	MGW30a	MGW30b	MGW30c	RA	L30_RA	Kingdom	Phylum	Class	Order	Family	Genus
4a43c52c99691294c452ec83619d039e	10	0.116	0.081	0.104	0	0.153	0.731	0.055	0.055	0.038	12.67	1.531	5.247	0	0.069	0	0.096	0.111	0.099	0.059	0.076	0.07	0.347	5.772	5.87	2.027	0.198373	Bacteria	Proteobacteria	Gammaproteobacteria	Pseudomonadales	Moraxellaceae	Paraperlucidibaca
9d8e21325d4ba887e3d872a5215673d6	11	0	0.022	0	0	0.062	0.446	0	0.01	0	0	0	0	0	0	0	0.317	0.038	0.131	0	0	0.006	0	0	0	0.026	0.165549	Bacteria	Proteobacteria	Gammaproteobacteria	Vibrionales	Vibrionaceae	Vibrio
c2c6067d787e7e87047ff0a20673bdcd	18	11.838	8.711	7.475	0	0	0	0.309	0.19	0.398	0	0	0.018	3.515	2.187	3.86	0.226	0.027	0.17	0.253	0.164	0.238	0.049	0.027	0.02	0.939	0.0707015	Bacteria	Proteobacteria	Gammaproteobacteria	Vibrionales	Vibrionaceae	Vibrio
7fc64535448fdd7bd6f0ffa1de3edfec	22	0.026	0.074	0.031	0.007	0.009	0	0.633	10.847	0.225	0.201	0.012	0.014	0.021	0.029	0.049	0.028	0.017	0.025	0.101	1.482	0.126	0.024	0.053	0.108	0.753	0.0143923	Bacteria	Proteobacteria	Gammaproteobacteria	Alteromonadales	Pseudoalteromonadaceae	Algicola
386c723a1301c09364f5283533e33ba4	39	8.367	1.94	2.727	0.019	0	0	0.019	0.015	0.018	0	0.015	0.015	0.125	0.051	0.291	0	0	0	0	0	0	0.035	0.01	0.011	0.294	0.00310416	Bacteria	Proteobacteria	Alphaproteobacteria	Rhodobacterales	Rhodobacteraceae	Ruegeria
52d9269c1a06765708b14aa1343cf02d	41	0.364	2.52	5.745	0.02	0.013	0.016	0.033	0.027	0.034	0.009	0.008	0	0.203	4.525	1.247	0	0	0	0.028	0.045	0.046	0.017	0.012	0.009	0.34	0.00811688	Bacteria	Proteobacteria	Gammaproteobacteria	Pseudomonadales	Pseudomonadaceae	Pseudomonas
762c63c2523466e5c18168ed06a73211	43	2.379	4.401	2.586	0	0.017	0.023	0.129	0.306	0.355	0.013	0	0.014	0.184	0.126	0.144	0	0.023	0	0.055	0.05	0.064	0.02	0.014	0.014	0.274	0.0105122	Bacteria	Proteobacteria	Alphaproteobacteria	Rhodobacterales	Rhodobacteraceae	Nautella
a50c49d26c83479691d4d1e9d9055d46	44	3.94	2.507	2.117	0	0.014	0.032	0.096	0.044	0.103	0.006	0.008	0.007	1.02	0.659	1.092	0.092	0.067	0.071	0.093	0.047	0.065	0.016	0.012	0.007	0.288	0.0460343	Bacteria	Proteobacteria	Gammaproteobacteria	Vibrionales	Vibrionaceae	Vibrio
43a5e3686c50b190009288f80a42646a	47	0	0	0.028	0	0.036	0	0	0	0	0.052	0.106	1.331	0	0	0	0	0.195	0.054	0.009	0.02	0.006	0.652	2.113	0.67	0.349	0.0474994	Bacteria	Bacteroidota	Bacteroidia	Flavobacteriales	Cryomorphaceae	Vicingus
4cfb3c4746090e469bf432f2d33b6715	51	0.116	0.247	0.073	0	0.494	2.692	0.033	0.033	0.033	0.045	0.032	0.089	0.307	0.104	0.037	2.622	0.873	1.398	0.037	0.018	0.03	0.038	0.078	0.041	0.272	1.34663	Bacteria	Proteobacteria	Gammaproteobacteria	Vibrionales	Vibrionaceae	Vibrio
e93056ab6498bbb9652e9c817c1b5294	52	0.126	0.131	0.071	0	0.069	0	0.293	0.097	0.227	0	0.011	0.013	0.853	0.446	0.726	2.109	0.506	0.584	0.501	0.276	0.39	0.012	0.02	0	0.243	0.54467	Bacteria	Proteobacteria	Gammaproteobacteria	Vibrionales	Vibrionaceae	Vibrio
2fd1a56439ee54b64c57aa5433e18d9d	53	0.178	1.535	6.202	0	0.123	0.29	0	0	0	0	0.013	0.015	0.187	0.176	0.41	0.265	0.306	0.079	0.057	0	0.049	0	0.011	0	0.22	0.176931	Bacteria	Proteobacteria	Gammaproteobacteria	Vibrionales	Vibrionaceae	Vibrio
dfcf4a90aede46aeaf4540ccceafb040	54	0	0	0	0	0	0	0	0.005	0	0.007	0	0	0.114	0.027	0	0.301	0	0.019	0.003	0	0	0.013	0.006	0	0.014	0.0533641	Bacteria	Proteobacteria	Gammaproteobacteria	Alteromonadales	Pseudoalteromonadaceae	Pseudoalteromonas
0aa6767415c3c1d08d147c80b16ec596	55	0.24	0	0	0	0.016	0	0	0	0	0	0	0	0	0	0	0.172	0	0.033	0	0	0	0	0.011	0.007	0.012	0.0369035	Bacteria	Proteobacteria	Gammaproteobacteria	Pseudomonadales	Moraxellaceae	Acinetobacter
f48c9258e03e9a418ce3d8340b1901a4	56	0	0	0	0	0	0.495	0.128	0.069	0.113	0	0	0	0.414	0.273	0.338	1.407	0.547	0.649	0.249	0.149	0.194	0	0	0	0.16	0.51635	Bacteria	Proteobacteria	Gammaproteobacteria	Vibrionales	Vibrionaceae	Vibrio
cd0684c2990406d70751202090a72f69	57	0	0.09	0	0	0.094	0.038	0.126	0.046	0.116	0	0	0.02	0.471	0.308	0.24	1.403	0.497	0.644	0.24	0.12	0.174	0.016	0.018	0.022	0.155	0.446201	Bacteria	Proteobacteria	Gammaproteobacteria	Vibrionales	Vibrionaceae	Vibrio
a2ca82df92ebb0a8a398a24239dcc26c	58	0.058	0.045	0.035	0	0.014	0.045	0.024	0.027	0.031	0.02	0.015	0.02	0.058	0.035	0.027	0.031	0.032	0.039	0.022	0.03	0.024	0.022	0.041	0.025	0.028	0.0270271	Bacteria	Proteobacteria	Gammaproteobacteria	Vibrionales	Vibrionaceae	Vibrio
135317d45f6b3fab7893a0695485e086	59	0	0	0	0.076	0	1.237	0	0	0	0.079	0	0.496	0	0	0	0.536	0	0.054	0.016	0.024	0.011	1.107	0.019	0.046	0.145	0.317166	Bacteria	Proteobacteria	Gammaproteobacteria	Oceanospirillales	Saccharospirillaceae	Litoribacillus
f1f17c067df6e4c151cd865400923d27	60	0	0.05	0	0.019	0	0	0	0	0	0	0.024	0	0.063	0.06	0.073	0.047	0.033	0.043	0.04	0	0	0	0	0	0.014	0.0234646	Bacteria	Proteobacteria	Gammaproteobacteria	Alteromonadales	Pseudoalteromonadaceae	Pseudoalteromonas
b4cd7d78feb4c22b0c49aa803ccbdfdc	61	0.041	0.027	0.035	0	0.108	0.02	0.005	0.006	0.011	0.006	0.007	0.013	0.028	0.02	0.02	1.416	0.842	1.029	0.01	0.006	0.006	0.012	0.014	0.015	0.123	0.569171	Bacteria	Proteobacteria	Gammaproteobacteria	Vibrionales	Vibrionaceae	Vibrio
1d4e0a45480ece84f1b6613f35399f08	62	0.015	0.022	0	0	0.147	0.011	0	0.006	0.006	0.022	0.011	0.014	0.008	0.009	0.004	1.646	0.697	1.026	0	0.004	0	0.017	0.014	0.02	0.121	0.587828	Bacteria	Proteobacteria	Gammaproteobacteria	Vibrionales	Vibrionaceae	Vibrio
c1c66b9ceaa095cbfd50536fc71a714a	63	0	0.151	0.085	0	0.087	0.002	0.134	0.059	0.108	0	0	0	0.404	0.2	0.278	0.225	0.067	0.177	0.285	0.135	0.229	0	0.025	0.024	0.092	0.0928506	Bacteria	Proteobacteria	Gammaproteobacteria	Vibrionales	Vibrionaceae	Vibrio
9de3ab2c6c64ff335830f8a250d1e710	64	0	0.065	0	0	0	0	0.896	0.215	0	1.158	2.29	0.032	0.039	0	0.049	0.059	0.035	0.046	0	14.915	6.81	0.055	2.063	7.203	1.978	0.0233461	Bacteria	Proteobacteria	Gammaproteobacteria	Oceanospirillales	Nitrincolaceae	uncultured
fb1387dd00056b5113a679614a1ecd0b	65	0.06	0.2	0.123	0	0.101	0	0.03	0.022	0.038	0.006	0.014	0.01	0.533	0.244	0.099	0.179	0.184	0.161	0	0	0.03	0.01	0.029	0.019	0.065	0.104256	Bacteria	Proteobacteria	Gammaproteobacteria	Vibrionales	Vibrionaceae	Vibrio
36037a4f86da624d16ca942e18bed339	66	0.03	0.068	0.12	0	0.023	0	0	0	0	0	0	0	0.019	0	0	0	0.11	0	0	0	0	0	0	0	0.012	0.0222616	Bacteria	Firmicutes	Bacilli	Lactobacillales	Aerococcaceae	Abiotrophia
47f0dfa872ad06bbe11ca59b31acc51c	67	0.049	0.094	0.033	0	0.01	0	0.142	0.041	0.092	0	0.014	0.016	0.292	0.26	0.326	0.021	0.009	0.08	0.271	0.126	0.201	0.012	0.01	0	0.073	0.0200092	Bacteria	Proteobacteria	Gammaproteobacteria	Vibrionales	Vibrionaceae	Vibrio
414380f848f722bfc18a0ddaa24f4e44	68	0	0	0	0	0	3.843	0	0	0	0	0	0	0	0	0	0	0	0	0	0	0	0	0	0	0.076	0.640504	Bacteria	Firmicutes	Clostridia	Peptostreptococcales-Tissierellales	Peptostreptococcales-Tissierellales	Peptoniphilus
0fb9a464db3d445539b4646a66d8b564	69	0	0	0	0	0.105	0	0	0	0	0	0	0	0	0	0	0.646	0.565	0.625	0	0	0	0	0.058	0	0.071	0.323591	Bacteria	Proteobacteria	Gammaproteobacteria	Vibrionales	Vibrionaceae	Vibrio
5a5b232c41f47a6a0cc826af358b0b66	70	0	0.447	1.843	0	0	0	0	0	0	0	0	0	0	0.104	0.137	0.113	0	0	0	0	0	0	0	0	0.055	0.0188642	Bacteria	Proteobacteria	Gammaproteobacteria	Vibrionales	Vibrionaceae	Vibrio
9f54f17914c9ee9a09e32045662b8079	71	0.109	0.252	0.207	0	0	0	0	0	0.089	0	0	0	0.109	0.096	0	0	0	0.11	0.095	0.038	0.071	0.007	0	0	0.035	0.0184116	Bacteria	Proteobacteria	Gammaproteobacteria	Vibrionales	Vibrionaceae	Vibrio
974ab091954b24a685e2d152a00d29d9	72	0	0	0	0	0	0	0	0	0	0.026	0	0.035	0.083	0	0.073	0	0.045	0.033	0	0	0	0	0.036	0.04	0.016	0.0129443	Bacteria	Proteobacteria	Gammaproteobacteria	Oceanospirillales	Saccharospirillaceae	Oleispira
f74217d5c5834071a38906e6d3355211	73	0	0	0	0.066	0.007	0	0	0	0	0	0	0	0	0.022	0	0	0	0	0	0	0	0	0	0	0.003	0.0121718	Bacteria	Firmicutes	Clostridia	Peptostreptococcales-Tissierellales	Peptostreptococcales-Tissierellales	Anaerococcus
dae644e195fcbfd9c3ffc2bb16cf61c4	74	0.069	0.005	0	0	0.014	0.045	0	0	0	0	0.001	0	0.008	0.007	0.004	0.005	0.003	0.003	0.002	0.018	0.031	0	0	0	0.006	0.0117722	Bacteria	Proteobacteria	Gammaproteobacteria	Alteromonadales	Pseudoalteromonadaceae	Pseudoalteromonas
b038790361113f827334e43fd6a77ba8	75	0	0	0	0	0	1.305	0	0	0	0	0	0	0	0	0	0.066	0	0	0	0	0	0	0	0	0.027	0.228551	Bacteria	Proteobacteria	Gammaproteobacteria	Burkholderiales	Neisseriaceae	Conchiformibius
2d3b0c8c507c779c448a6d4b70b89482	76	0.06	0.231	0.806	0	0	0	0	0	0	0	0	0	0.045	0	0.037	0	0	0.068	0	0	0	0	0	0	0.026	0.01131	Bacteria	Proteobacteria	Gammaproteobacteria	Vibrionales	Vibrionaceae	Vibrio
67fe68b10effbc7af1e15eb1d66f58af	77	0	0	0	0	0	0.041	0	0	0	0	0	0	0	0	0	0.016	0	0	0	0	0	0	0	0	0.001	0.00939776	Bacteria	Proteobacteria	Alphaproteobacteria	Rhizobiales	Xanthobacteraceae	Unclassified
4f57a434a2be19a5ed3635bef6d59104	78	0.255	0.22	0.149	0	0	0	0.075	0.044	0.092	0	0	0	0.39	0.349	0.236	0	0.053	0	0	0	0	0	0	0	0.052	0.00884794	Bacteria	Proteobacteria	Gammaproteobacteria	Alteromonadales	Pseudoalteromonadaceae	Pseudoalteromonas
60af5087e4fd92436e2851225b819769	79	0	0	0	0	0	0	0	0	0	0	0	0	0	0	0	0.017	0.02	0.009	0	0	0	0	0	0	0.002	0.00776262	Bacteria	Patescibacteria	Gracilibacteria	JGI_0000069-P22	JGI_0000069-P22	JGI_0000069-P22
b6a04703718e722ac43cf5cfa6c51953	80	0	0	0	0	0	0	0	0	0	0.058	0.013	0	0	0	0	0.042	0	0	0	0	0	0.855	0	0.03	0.053	0.00696524	Bacteria	Bacteroidota	Bacteroidia	Flavobacteriales	Cryomorphaceae	Luteibaculum
87f41be800a43c6defff4d806f6ee51e	81	0	0	0	0	0	0.683	0	0	0	0	0	0.009	0	0	0	0	0	0	0	0	0	0	0	0.006	0.014	0.113851	Bacteria	Proteobacteria	Gammaproteobacteria	Oceanospirillales	Saccharospirillaceae	Thalassolituus
c95c69e26b400aca257249fdc304fb49	82	0.019	0	0.024	0.011	0	0.018	0	0.012	0.007	0.011	0.011	0.014	0.032	0	0.026	0	0	0	0.013	0	0	0	0.008	0.013	0.008	0.00487841	Bacteria	Proteobacteria	Gammaproteobacteria	Alteromonadales	Colwelliaceae	Thalassotalea
882f781113db3a659b19ceee535fdc77	83	0	0	0	0	0.027	0	0.003	0	0	0.753	0.056	0.29	0	0	0	0	0	0	0	0	0	0.022	0.004	0.276	0.084	0.00457446	Bacteria	Proteobacteria	Gammaproteobacteria	Salinisphaerales	Salinisphaeraceae	Salinisphaera
ed8c5b2772c2685f555e73e1b37d8aef	84	0	0	0	0	0.025	0	0	0	0	0.545	0.462	0.198	0.008	0	0	0	0	0	0.009	0	0	1.056	0.654	0.283	0.2	0.00409293	Bacteria	Proteobacteria	Gammaproteobacteria	Cellvibrionales	Spongiibacteraceae	Spongiibacter
923ea974ab25496ec89e49079b842d36	85	0.413	0.895	0.257	0	0.009	0	0.016	0.01	0.019	0	0	0.004	0.028	0.02	0	0	0.011	0	0.008	0.007	0	0.015	0	0	0.042	0.00329978	Bacteria	Proteobacteria	Alphaproteobacteria	Rhodobacterales	Rhodobacteraceae	Unclassified
d3b19d61db2a14067bbc0d40fe744c3c	86	0	0.141	0	0	0.017	0	0.024	0.019	0	0	0.009	0.007	0	0	0	0	0	0	0	0	0	0	0.01	0.007	0.008	0.00288913	Bacteria	Proteobacteria	Gammaproteobacteria	Vibrionales	Vibrionaceae	Vibrio
bee115b11c41cc3fb8fa27a9e4ab166c	87	0.002	0.009	0.019	0	0.003	0.002	0.047	0.019	0.027	0	0	0	0.003	0	0.005	0.003	0.003	0.005	0.001	0.022	0.002	0	0	0	0.007	0.00279885	Bacteria	Proteobacteria	Gammaproteobacteria	Vibrionales	Vibrionaceae	Vibrio
12ff9e7c863866a96ae0913245cb1593	88	0	0.067	0	0	0.009	0	0	0	0.021	0	0	0	0	0	0.022	0	0	0	0.015	0.009	0	0	0.008	0	0.005	0.00144456	Bacteria	Proteobacteria	Alphaproteobacteria	Sphingomonadales	Sphingomonadaceae	Erythrobacter
7de5e2aaf6990b260b44398fa2dc8499	89	0.002	0.005	0.002	0.005	0	0.002	0.005	0	0	0.004	0.003	0	0	0.004	0	0	0	0	0	0	0	0.003	0.002	0.002	0.002	0.00120477	Bacteria	Proteobacteria	Gammaproteobacteria	Pseudomonadales	Pseudomonadaceae	Pseudomonas
2d8bea1c3626dd587f1049231f07e914	90	0	0	0	0	0	0	0	0.007	0.011	0	0	0.017	0	0	0	0	0.007	0	0.012	0	0.011	0	0	0	0.003	0.00114167	Bacteria	Bacteroidota	Bacteroidia	Flavobacteriales	Flavobacteriaceae	Ulvibacter
ac3c8094c178bf8fdd36f26cb61e4b62	91	0	0	0	0	0	0	0	0.002	0	0	0	0.001	0	0	0	0	0	0.006	0	0	0.003	0	0	0	0.001	0.00105209	Bacteria	Proteobacteria	Gammaproteobacteria	Alteromonadales	Pseudoalteromonadaceae	Pseudoalteromonas
2e3b56e3b7f23466463c00c74a9070de	92	0.058	0	0	0	0	0	0.677	0.265	1.198	0	0	0	0	0.031	0.009	0	0.003	0	0.648	0.387	0.449	0.006	0.012	0	0.174	0.000570835	Bacteria	Bdellovibrionota	Bdellovibrionia	Bacteriovoracales	Bacteriovoracaceae	Peredibacter
